# Supplementary material for: Locus-specific ChIP combined with NGS analysis reveals genomic regulatory regions that physically interact with the Pax5 promoter in a chicken B cell line
Source: DNA Res. 2017 Jun 6;24(5):537–48. doi: 10.1093/dnares/dsx023 (PMC5737561; doi:10.1093/dnares/dsx023)
Supplement: Supplementary Data [file dsx023_supplementary_table_s1.xlsx]

## Sheet: Sheet1
Supplementary Table S1
Number	Name	Sequence (5' → 3')	Experiments
-	Pax5 crRNA (#72)	CGGCAGGCUCGGGUGCGCCUguuuuagagcuaugcuguuuug	crRNA for Pax5 gRNA in Figure 3 (the sequence corresponding to the target site is shown in uppercase)
-	tracrRNA_15-89	aacagcauagcaaguuaaaauaaggcuaguccguuaucaacuugaaaaaguggcaccgagucggugcuuuuuuu	tracrRNA for Pax5 gRNA in Figure 3
26895	cPax5-ChIP-LexA-DOWN-F	cgcacaggacatgatctcacac	in vitro enChIP in Supplementary Figure S1 (TSS) and ChIP in Figure 7 (Pax5)
26896	cPax5-ChIP-LexA-DOWN-R	ctgaaactaaacgttttaggtggaaa	in vitro enChIP in Supplementary Figure S1 (TSS) and ChIP in Figure 7 (Pax5)
27274	cChr11-peaks-N-F	gaccacaaagatcgtccagtttcaacc	Genotyping in Supplementary Figure S9
27275	cChr11-peaks-N-R	ctgttatagctgttattaagatggcactc	Genotyping in Supplementary Figure S9
27276	cChr11-peaks-C-F	ggtggggagatattgttcagagaacac	Genotyping in Supplementary Figure S9
27277	cChr11-peaks-C-R	actttccgtagttaatccttcactagg	Genotyping in Supplementary Figure S9
27669	cChr11-peaks-2.5k-F	tcagctctgctaacatccactcc	Genotyping in Supplementary Figure S9
27671	cChr11-peaks-10k-F	tctgagtgcggcttctatgtttt	Genotyping in Supplementary Figure S9
27672	cChr11-peaks-10k-R	tctggctttagaaatatctccgtttc	Genotyping in Supplementary Figure S9
27673	cChr11-peaks-10k-in-F	attactcttccatgttcatgccatt	Genotyping in Supplementary Figure S9
27674	cChr11-peaks-10k-in-R	gaacaggagcgaaatcaacttttta	Genotyping in Supplementary Figure S9
27739	cChr11-peaks-4.4k-R2	tcctgcaactactgcacaatgaa	Genotyping in Supplementary Figure S9
26711	cPax5-ex3_4-F	aaattgcagagtacaaacgccaaaat	Quantitative RT-PCR (Pax5-all) in Figure 6 and Supplementary Figure S8
26712	cPax5-ex3_4-R	acctttgtccgtatgatcctgttaat	Quantitative RT-PCR (Pax5-all) in Figure 6 and Supplementary Figure S8
26538	cPax5-ex1A-F2	atcgcaatggatttggagaaga	Quantitative RT-PCR (Pax5-1A) in Figure 6
26541	cPax5-ex1B-F4	ctgtaagcacgacccgtttg	Quantitative RT-PCR (Pax5-1B) in Figure 6
26542	cPax5-ex2-R2	ggcggccattcacaaaaac	Quantitative RT-PCR (Pax5-1A and -1B) in Figure 6
26547	cGAPDH-Ex8_9-F	agctgaatgggaagcttactgg	Quantitative RT-PCR (GAPDH) in Figure 6 and Supplementary Figure S8 (used for normalization)
26548	cGAPDH-Ex8_9-R	agcagccttcactaccctcttg	Quantitative RT-PCR (GAPDH) in Figure 6 and Supplementary Figure S8 (used for normalization)
26886	cAID-F4	ctgagagagaacccagctgacat	Quantitative RT-PCR (AID) in Supplementary Figure S8
26887	cAID-R4	ggagcatgatgtagcactgtcac	Quantitative RT-PCR (AID) in Supplementary Figure S8
26729	cM-CSFR_F	cgctgctcgggagagtcagaa	Semi-quantitative RT-PCR (M-CSFR) in Supplementary Figure S8
26730	cM-CSFR_R	gttggttccaggtgagagctt	Semi-quantitative RT-PCR (M-CSFR) in Supplementary Figure S8
27489	cChr11-8547569-F	agtcaccgctgcaaattagtgag	ChIP in Figure 7 [IRC11-1 (1)]
27490	cChr11-8547569-R	taaggctaactgggacagaacca	ChIP in Figure 7 [IRC11-1 (1)]
27491	cChr11-8547569-F2	tgcagcatgttatctgactccat	ChIP in Figure 7 [IRC11-1 (2)]
27492	cChr11-8547569-R2	tctggaagcacttcgtaactgac	ChIP in Figure 7 [IRC11-1 (2)]
27493	cChr11-8566135-F	aagctgtcctcatttcagtttcg	ChIP in Figure 7 (IRC11-2)
27494	cChr11-8566135-R	tctgcaaaagtgatttcccatct	ChIP in Figure 7 (IRC11-2)
27495	cChr11-8646187-F	aacgtgcacatctagcaacaaaa	ChIP in Figure 7 (IRC11-3)
27496	cChr11-8646187-R	ccagtttgtagatgcaactgtgg	ChIP in Figure 7 (IRC11-3)
27009	cChr2-123639249-F	agaggcaaacagaactaaatctgga	ChIP in Figure 7 (Chr2)
27010	cChr2-123639249-R	tttttcctttgtagctaagcacacc	ChIP in Figure 7 (Chr2)
