# Supplementary material for: Locus-specific ChIP combined with NGS analysis reveals genomic regulatory regions that physically interact with the Pax5 promoter in a chicken B cell line
Source: DNA Res. 2017 Jun 6;24(5):537–48. doi: 10.1093/dnares/dsx023 (PMC5737561; doi:10.1093/dnares/dsx023)
Supplement: Supplementary Data [file dsx023_supplementary_table_s2.xlsx]

## Sheet: Sheet1
Supplementary Table S2
											reference: galGal4
Sample Name	Lane	Sample ID	Index	Description	Yield (Mbases)	% PF	# Reads	% of Raw Clusters per Lane	% of >= Q30 Bases (PF)	Mean Quality Score (PF) Max =40	% Align (PF) =% Uniquely Mapped Reads	% Mismatch Rate (PF)	Mode of Sequencing	Library Prep Kit	PCR Cycles	Redundant Rate
iChIP-Seq_Non-KI(B) (#1)	6	120720_Hiseq2B_l6_005_Dr_Fujita_ChIP	ACAGTG	3XFNLDD_12FL	2063	93.94	61003705	33.51	98	38.32	86.62	0.52	Single-End	TruSeq ChIP Sample Prep Kit (IP-202-1012, Illumina)	18	0.09
iChIP-Seq_KI(B) (#1)	6	120720_Hiseq2B_l6_002_Dr_Fujita_ChIP	CGATGT	205_2_4aFL	1847	94.5	54285976	29.82	97.98	38.3	86.04	0.53	Single-End	TruSeq ChIP Sample Prep Kit (IP-202-1012, Illumina)	18	0.05
											reference: galGal4
Sample Name	Lane	Sample ID	Index	Description	Yield (Mbases)	% PF	# Reads	% of Raw Clusters per Lane	% of >= Q30 Bases (PF)	Mean Quality Score (PF) Max =40	% Align (PF) =% Uniquely Mapped Reads	% Mismatch Rate (PF)	Mode of Sequencing	Library Prep Kit	PCR Cycles	Redundant Rate
iChIP-Seq_Non-KI(B) (#2)	3	121015_Hiseq3B_l3_003_Dr_Fujita_ChIP	TTAGGC	3xFNLDD	1736	76.44	63096388	20.72	93.32	36.42	88.6	0.68	Single-End	TruSeq ChIP Sample Prep Kit (IP-202-1012, Illumina)	18	0.01
iChIP-Seq_KI(B) (#2)	3	121015_Hiseq3B_l3_009_Dr_Fujita_ChIP	GATCAG	205_2_4	1572	75.96	57464965	18.87	93.41	36.46	88.13	0.69	Single-End	TruSeq ChIP Sample Prep Kit (IP-202-1012, Illumina)	18	0.01
iChIP-Seq_KI(Mφ)	3	121015_Hiseq3B_l3_022_Dr_Fujita_ChIP	CGTACG	37n	1439	76.96	51943815	17.06	93.53	36.49	88.04	0.68	Single-End	TruSeq ChIP Sample Prep Kit (IP-202-1012, Illumina)	18	0.01
											reference: galGal4
Sample Name	Lane	Sample ID	Index	Description	Yield (Mbases)	% PF	# Reads	% of Raw Clusters per Lane	% of >= Q30 Bases (PF)	Mean Quality Score (PF) Max =40	% Align (PF) =% Uniquely Mapped Reads	% Mismatch Rate (PF)	Mode of Sequencing	Library Prep Kit	PCR Cycles	Redundant Rate
in vitro enChIP-Seq_DT40_(-) gRNA	3	160518_Hiseq2B_l3_011_Dr_Fujita_ChIP	GGCTAC	14_DT40_-_gRNA	742	90.25	22843400	6.94	94.66	36.95	87.06	0.57	Single-End	TruSeq ChIP Sample Prep Kit (IP-202-1012, Illumina)	18	0.2
in vitro enChIP-Seq_DT40_(+) Pax5gRNA	3	160518_Hiseq2B_l3_022_Dr_Fujita_ChIP	CGTACG	15_DT40_Pax5	1838	87.29	58495302	17.78	93.93	36.7	86.06	0.5	Single-End	TruSeq ChIP Sample Prep Kit (IP-202-1012, Illumina)	18	0.33
