# Supplementary material for: Locus-specific ChIP combined with NGS analysis reveals genomic regulatory regions that physically interact with the Pax5 promoter in a chicken B cell line
Source: DNA Res. 2017 Jun 6;24(5):537–48. doi: 10.1093/dnares/dsx023 (PMC5737561; doi:10.1093/dnares/dsx023)
Supplement: Supplementary Data [file dsx023_supplementary_table_s3.xlsx]

## Sheet: Sheet1
Supplementary Table S3
33 peaks and the target site in Data set #1 (Step 3 in Figure 2)								33 peaks and the target site in Data set #2 (Step 3 in Figure 2) *
chr	start	end	length	summit	tags	=-10*LOG10(pvalue)	fold_enrichment	chr	start	end	length	summit	tags	=-10*LOG10(pvalue)	fold_enrichment	genes (fwd)	genes (rev)
chrZ (LexA BE)	81611786	81613470	1685	1108	597	3100	115.99	chrZ (LexA BE)	81611754	81613591	1838	1161	526	3100	74.37	2122:PAX5:NM_204424,|
chr11	8547416	8554533	7118	3436	672	484.04	9.78	chr11	8547569	8551932	4364	3237	576	603.88	9.67
chr21	5118738	5120649	1912	652	166	416.07	16.19	chr21	5118771	5119952	1182	590	150	216.62	9.57
chr11	8566132	8576724	10593	9512	780	121.07	8.47	chr11	8566135	8576125	9991	9522	737	241.7	9.47
chr21	2528493	2531035	2543	940	192	108.63	7.2	chr21	2528932	2530026	1095	497	131	272.47	9.13	3833:SDF4:NM_001006302,|
chr21	3174451	3177593	3143	1247	306	302.53	14.07	chr21	3171858	3177104	5247	3845	542	91.38	9.04
chr21	93398	94519	1122	511	87	145.52	7.95	chr21	93478	94774	1297	468	99	184.63	8.88
chr21	1750760	1755280	4521	3473	300	68.62	7.82	chr21	1753347	1755851	2505	918	213	229.58	8.88
chr21	4966846	4967727	882	449	58	144.24	9.14	chr21	4966902	4967733	832	358	70	186.79	8.78
chr5	21269204	21270248	1045	536	72	113.35	9.27	chr5	21269130	21270024	895	595	106	241.77	8.42	2149:CD82:NM_001008470,|
chr21	6348777	6354931	6155	2807	584	902.14	11.1	chr21	6343936	6355287	11352	7637	1091	171	8.3	20582:LEPRE1:NM_001001529,|	-1689:CDC42:NM_205048,|
chr21	5832085	5835779	3695	2124	231	315.48	13.74	chr21	5832758	5834832	2075	1457	215	178.94	8.21	2230:GUCA2A:NM_001197038,|
chr21	1685994	1696466	10473	7885	770	244.69	9.4	chr21	1692924	1697170	4247	939	352	105.19	7.92
chr21	2517594	2519498	1905	935	165	99.26	8.06	chr21	2517835	2519462	1628	694	162	168.4	7.85
chr21	1907677	1913110	5434	4714	608	331.83	8.43	chr21	1907673	1913024	5352	4697	618	120.25	7.75
chr21	4653987	4656217	2231	1492	164	171.19	7.33	chr21	4654196	4656115	1920	1362	185	228.04	7.73
chr21	6134048	6135009	962	517	55	147.6	11.44	chr21	6134078	6135006	929	466	60	114.99	7.67
chr21	3255567	3266180	10614	3511	911	237.56	7.41	chr21	3253691	3261188	7498	1131	689	213.57	7.65		-5551:MIR34A:NR_031475,|
chr21	2410275	2412849	2575	624	242	358.56	9.68	chr21	2410275	2412724	2450	629	281	385.54	7.64
chr21	4461005	4461761	757	449	38	90.68	7.63	chr21	4460952	4461828	877	478	47	116.38	7.63
chr21	3533705	3535043	1339	782	89	209.55	9.68	chr21	3533988	3535266	1279	426	78	141.61	7.51		7527:CLSTN1:NM_001197050,|
chr21	3549960	3552644	2685	832	278	382.8	7.38	chr21	3550015	3551370	1356	801	125	159.38	7.43
chr21	5219044	5220210	1167	529	86	124.12	7.34	chr21	5219057	5220168	1112	493	99	137.07	7.4
chr21	5512638	5515427	2790	1522	306	233.19	8.36	chr21	5512600	5515428	2829	1629	362	333.64	7.3
chr21	6555318	6556411	1094	553	66	150.55	9.94	chr21	6555554	6556259	706	316	62	155.03	7.22	1734:USP48:NM_001079743,|
chr21	3201792	3204791	3000	1096	207	215.38	8.27	chr21	3201774	3203951	2178	1067	160	271.7	7.21
chr21	6145044	6146316	1273	613	170	101.94	7.26	chr21	6145100	6146372	1273	545	192	176.3	7.21
chr21	1230674	1231908	1235	668	85	150.77	8.06	chr21	1230713	1231768	1056	680	85	135.31	7.2
chr21	2421652	2422605	954	479	48	95.39	7.97	chr21	2421415	2422576	1162	636	81	164.48	7.19
chr21	354864	357607	2744	630	205	200.05	7.19	chr21	354919	356483	1565	613	145	167.97	7.12
chr11	8645615	8649325	3711	1839	281	89.74	7.11	chr11	8646187	8648734	2548	1274	232	239.68	7.1
chr21	745427	746947	1521	648	190	269.14	9.27	chr21	744369	746776	2408	1674	231	124.58	7.08
chr21	6596919	6599420	2502	1288	183	343.71	9.88	chr21	6596929	6598628	1700	1172	144	244.02	7.04	3330:ECE1:NM_204717,|	910:ALPL:NM_205360,|
chr21	4371079	4372714	1636	1442	105	216.99	7.5	chr21	4371052	4372756	1705	868	142	263.28	7.01	1794:C21H1orf144:NM_001030880,|
								*The 14 highlighted regions of iChIP Data set #2 are shown in Table 1.
Pax5 promoter (around the LexA BE-inserted site).
14 regions confirmed by in vitro enChIP-Seq (Figure 3D).
